# Supplementary material for: Histologic and Immunohistochemical Patterns in Lymphomatoid Papulosis: A Systematic Review of Published Cases
Source: Dermatopathology (Basel). 2025 Feb 12;12(1):6. doi: 10.3390/dermatopathology12010006 (PMC11861998; doi:10.3390/dermatopathology12010006)
Supplement: Supplementary file 1 [file dermatopathology-12-00006-s001.zip]

Archive with 1 entries (1 files):
- dermatopathology-3429193-supplementary.pdf
